# Supplementary material for: A Bacterial Quorum Sensing Regulated Protease Inhibits Host Immune Responses by Cleaving Death Domains of Innate Immune Adaptors
Source: Adv Sci (Weinh). 2023 Oct 23;10(34):2304891. doi: 10.1002/advs.202304891 (PMC10700182; doi:10.1002/advs.202304891)
Supplement: Supplementary file 2 — Supplemental Table 1 [file ADVS-10-2304891-s002.xlsx]

## Sheet: Sheet1
Ensembl Gene ID	Gene Symbol	Accession	# Peptides	4h RAW light	4h RAW heavy	4h RAW light	4h RAW heavy	Function Classification	Biological Process	Cellular Component	Molecular Function	KEGG Pathways	Description
PA0102	PA0102	Q9I730	8	2.12878e+07	0	High	Peak Found	Adaptation, protection	0	0	catalytic activity;metal ion binding	Nitrogen metabolism	Carbonic anhydrase OS=Pseudomonas aeruginosa (strain ATCC 15692 / DSM 22644 / CIP 104116 / JCM 14847 / LMG 12228 / 1C / PRS 101 / PAO1) OX=208964 GN=PA0102 PE=3 SV=1
PA4613	katB	Q59635	9	2.27348e+07	0	High	Not Found	Adaptation, protection	metabolic process;response to stimulus	cytoplasm	antioxidant activity;catalytic activity;metal ion binding	Glyoxylate and dicarboxylate metabolism; Biosynthesis of secondary metabolites; Biosynthesis of antibiotics; Carbon metabolism; Tryptophan metabolism	Catalase OS=Pseudomonas aeruginosa (strain ATCC 15692 / DSM 22644 / CIP 104116 / JCM 14847 / LMG 12228 / 1C / PRS 101 / PAO1) OX=208964 GN=katB PE=3 SV=1
PA3217	cyaB	Q9HZ23	3	1.87405e+06	0	High	Not Found	Adaptation, protection	metabolic process;regulation of biological process;response to stimulus	membrane	catalytic activity	0	CyaB OS=Pseudomonas aeruginosa (strain ATCC 15692 / DSM 22644 / CIP 104116 / JCM 14847 / LMG 12228 / 1C / PRS 101 / PAO1) OX=208964 GN=cyaB PE=1 SV=1
PA2392	pvdP	Q9I188	18	2.61784e+07	0	High	Peak Found	Adaptation, protection	metabolic process	0	catalytic activity	0	PvdP OS=Pseudomonas aeruginosa (strain ATCC 15692 / DSM 22644 / CIP 104116 / JCM 14847 / LMG 12228 / 1C / PRS 101 / PAO1) OX=208964 GN=pvdP PE=4 SV=1
PA4557	lytB	Q9HVM7	7	1.66588e+07	0	High	Peak Found	Adaptation, protection	metabolic process	0	catalytic activity;metal ion binding	Biosynthesis of secondary metabolites; Terpenoid backbone biosynthesis; Metabolic pathways; Biosynthesis of antibiotics	4-hydroxy-3-methylbut-2-enyl diphosphate reductase OS=Pseudomonas aeruginosa (strain ATCC 15692 / DSM 22644 / CIP 104116 / JCM 14847 / LMG 12228 / 1C / PRS 101 / PAO1) OX=208964 GN=ispH PE=3 SV=1
PA4428	sspA	Q9HVY7	4	15865617	0	High	Peak Found	Adaptation, protection	response to stimulus	0	protein binding	0	Stringent starvation protein A OS=Pseudomonas aeruginosa (strain ATCC 15692 / DSM 22644 / CIP 104116 / JCM 14847 / LMG 12228 / 1C / PRS 101 / PAO1) OX=208964 GN=sspA PE=4 SV=1
PA0651	trpC	P20577	6	1.81131e+06	0	High	Peak Found	Amino acid biosynthesis and metabolism	metabolic process	0	catalytic activity	Biosynthesis of antibiotics; Metabolic pathways; Phenylalanine, tyrosine and tryptophan biosynthesis; Biosynthesis of secondary metabolites; Biosynthesis of amino acids	Indole-3-glycerol phosphate synthase OS=Pseudomonas aeruginosa (strain ATCC 15692 / DSM 22644 / CIP 104116 / JCM 14847 / LMG 12228 / 1C / PRS 101 / PAO1) OX=208964 GN=trpC PE=3 SV=1
PA5025	metY	Q9HUE4	4	2.49709e+06	0	High	Peak Found	Amino acid biosynthesis and metabolism	metabolic process	0	catalytic activity	Metabolic pathways; Cysteine and methionine metabolism	Homocysteine synthase OS=Pseudomonas aeruginosa (strain ATCC 15692 / DSM 22644 / CIP 104116 / JCM 14847 / LMG 12228 / 1C / PRS 101 / PAO1) OX=208964 GN=metY PE=3 SV=1
PA1757	thrH	Q9I2Y2	3	9.91489e+06	0	High	Peak Found	Amino acid biosynthesis and metabolism	metabolic process	0	catalytic activity;metal ion binding	Metabolic pathways; Biosynthesis of antibiotics; Microbial metabolism in diverse environments; Biosynthesis of secondary metabolites; Biosynthesis of amino acids; Glycine, serine and threonine metabolism; Methane metabolism	Phosphoserine phosphatase ThrH OS=Pseudomonas aeruginosa (strain ATCC 15692 / DSM 22644 / CIP 104116 / JCM 14847 / LMG 12228 / 1C / PRS 101 / PAO1) OX=208964 GN=thrH PE=1 SV=1
PA0898	aruD	O50174	10	5.61948e+06	0	High	Peak Found	Amino acid biosynthesis and metabolism	metabolic process	0	catalytic activity	Metabolic pathways; Arginine and proline metabolism	N-succinylglutamate 5-semialdehyde dehydrogenase OS=Pseudomonas aeruginosa (strain ATCC 15692 / DSM 22644 / CIP 104116 / JCM 14847 / LMG 12228 / 1C / PRS 101 / PAO1) OX=208964 GN=astD PE=1 SV=2
PA0035	trpA	P07344	4	1.68427e+06	0	High	Peak Found	Amino acid biosynthesis and metabolism	metabolic process	0	catalytic activity	Biosynthesis of amino acids; Biosynthesis of secondary metabolites; Glycine, serine and threonine metabolism; Metabolic pathways; Phenylalanine, tyrosine and tryptophan biosynthesis; Biosynthesis of antibiotics	Tryptophan synthase alpha chain OS=Pseudomonas aeruginosa (strain ATCC 15692 / DSM 22644 / CIP 104116 / JCM 14847 / LMG 12228 / 1C / PRS 101 / PAO1) OX=208964 GN=trpA PE=3 SV=3
PA4588	gdhA	Q9HVJ7	8	1.18841e+07	0	High	Not Found	Amino acid biosynthesis and metabolism	metabolic process	cytosol	catalytic activity	Metabolic pathways; Nitrogen metabolism; Alanine, aspartate and glutamate metabolism; Arginine biosynthesis	Glutamate dehydrogenase OS=Pseudomonas aeruginosa (strain ATCC 15692 / DSM 22644 / CIP 104116 / JCM 14847 / LMG 12228 / 1C / PRS 101 / PAO1) OX=208964 GN=gdhA PE=3 SV=1
PA2531	PA2531	Q9I0V2	5	3.3996e+06	0	High	Peak Found	Amino acid biosynthesis and metabolism	metabolic process	0	catalytic activity	Biosynthesis of amino acids; Tyrosine metabolism; Novobiocin biosynthesis; Histidine metabolism; Biosynthesis of secondary metabolites; Metabolic pathways; Phenylalanine, tyrosine and tryptophan biosynthesis; Biosynthesis of antibiotics; Phenylalanine metabolism	Probable aminotransferase OS=Pseudomonas aeruginosa (strain ATCC 15692 / DSM 22644 / CIP 104116 / JCM 14847 / LMG 12228 / 1C / PRS 101 / PAO1) OX=208964 GN=PA2531 PE=4 SV=1
PA4957	psd	Q9HUK8	4	35186924	0	High	Peak Found	Amino acid biosynthesis and metabolism	metabolic process	membrane	catalytic activity	Glycerophospholipid metabolism; Metabolic pathways; Biosynthesis of secondary metabolites	Phosphatidylserine decarboxylase proenzyme OS=Pseudomonas aeruginosa (strain ATCC 15692 / DSM 22644 / CIP 104116 / JCM 14847 / LMG 12228 / 1C / PRS 101 / PAO1) OX=208964 GN=psd PE=3 SV=1
PA5035	gltD	G3XD09	8	21192384	0	High	Not Found	Amino acid biosynthesis and metabolism	metabolic process	0	catalytic activity;nucleotide binding	Biosynthesis of amino acids; Biosynthesis of secondary metabolites; Nitrogen metabolism; Alanine, aspartate and glutamate metabolism; Microbial metabolism in diverse environments; Biosynthesis of antibiotics; Metabolic pathways	Glutamate synthase small chain OS=Pseudomonas aeruginosa (strain ATCC 15692 / DSM 22644 / CIP 104116 / JCM 14847 / LMG 12228 / 1C / PRS 101 / PAO1) OX=208964 GN=gltD PE=4 SV=1
PA0650	trpD	P20574	6	9737409	0	High	Peak Found	Amino acid biosynthesis and metabolism	metabolic process	0	catalytic activity;metal ion binding	Biosynthesis of amino acids; Biosynthesis of secondary metabolites; Biosynthesis of antibiotics; Metabolic pathways; Phenylalanine, tyrosine and tryptophan biosynthesis	Anthranilate phosphoribosyltransferase OS=Pseudomonas aeruginosa (strain ATCC 15692 / DSM 22644 / CIP 104116 / JCM 14847 / LMG 12228 / 1C / PRS 101 / PAO1) OX=208964 GN=trpD PE=3 SV=1
PA0896	aruF	P80357	6	5.11553e+06	0	High	Peak Found	Amino acid biosynthesis and metabolism	metabolic process	0	catalytic activity	Arginine and proline metabolism; Metabolic pathways	Arginine N-succinyltransferase subunit alpha OS=Pseudomonas aeruginosa (strain ATCC 15692 / DSM 22644 / CIP 104116 / JCM 14847 / LMG 12228 / 1C / PRS 101 / PAO1) OX=208964 GN=astA PE=1 SV=2
PA3792	leuA	Q9HXK5	10	6.39591e+06	0	High	Not Found	Amino acid biosynthesis and metabolism	metabolic process	0	catalytic activity	Metabolic pathways; Valine, leucine and isoleucine biosynthesis; Biosynthesis of secondary metabolites; Pyruvate metabolism; 2-Oxocarboxylic acid metabolism; Biosynthesis of amino acids	2-isopropylmalate synthase OS=Pseudomonas aeruginosa (strain ATCC 15692 / DSM 22644 / CIP 104116 / JCM 14847 / LMG 12228 / 1C / PRS 101 / PAO1) OX=208964 GN=leuA PE=3 SV=2
PA4519	speC	Q9HVQ3	17	126876099	0	High	Peak Found	Amino acid biosynthesis and metabolism	metabolic process	cytoplasm	catalytic activity	Glutathione metabolism; Biosynthesis of secondary metabolites; Arginine and proline metabolism; Biosynthesis of antibiotics; Metabolic pathways	Ornithine decarboxylase OS=Pseudomonas aeruginosa (strain ATCC 15692 / DSM 22644 / CIP 104116 / JCM 14847 / LMG 12228 / 1C / PRS 101 / PAO1) OX=208964 GN=speC PE=3 SV=1
PA5203	gshA	Q9HTY6	6	6496078	0	High	Not Found	Amino acid biosynthesis and metabolism	metabolic process	0	catalytic activity;nucleotide binding	Cysteine and methionine metabolism; Metabolic pathways; Glutathione metabolism	Glutamate--cysteine ligase OS=Pseudomonas aeruginosa (strain ATCC 15692 / DSM 22644 / CIP 104116 / JCM 14847 / LMG 12228 / 1C / PRS 101 / PAO1) OX=208964 GN=gshA PE=3 SV=1
PA0400	PA0400	Q9I6A0	5	4169214	0	High	Not Found	Amino-acid biosynthesis and metabolism	metabolic process	0	catalytic activity	Glycine, serine and threonine metabolism; Selenocompound metabolism; Biosynthesis of amino acids; Cysteine and methionine metabolism; Biosynthesis of antibiotics; Metabolic pathways	Probable cystathionine gamma-lyase OS=Pseudomonas aeruginosa (strain ATCC 15692 / DSM 22644 / CIP 104116 / JCM 14847 / LMG 12228 / 1C / PRS 101 / PAO1) OX=208964 GN=PA0400 PE=3 SV=1
PA4565	proB	Q9HVL9	8	9807405	0	High	Peak Found	Amino-acid biosynthesis and metabolism	metabolic process	cytoplasm;cytosol	catalytic activity;nucleotide binding;RNA binding	Metabolic pathways; Biosynthesis of amino acids; Biosynthesis of antibiotics; Carbapenem biosynthesis; Arginine and proline metabolism	Glutamate 5-kinase OS=Pseudomonas aeruginosa (strain ATCC 15692 / DSM 22644 / CIP 104116 / JCM 14847 / LMG 12228 / 1C / PRS 101 / PAO1) OX=208964 GN=proB PE=3 SV=1
PA4180	PA4180	Q9HWK1	6	4.49426e+06	0	High	Peak Found	Amino-acid biosynthesis and metabolism	0	0	catalytic activity;metal ion binding	C5-Branched dibasic acid metabolism; Biosynthesis of antibiotics; Metabolic pathways; Butanoate metabolism; Valine, leucine and isoleucine biosynthesis; Biosynthesis of secondary metabolites; Biosynthesis of amino acids; 2-Oxocarboxylic acid metabolism; Pantothenate and CoA biosynthesis	Probable acetolactate synthase large subunit OS=Pseudomonas aeruginosa (strain ATCC 15692 / DSM 22644 / CIP 104116 / JCM 14847 / LMG 12228 / 1C / PRS 101 / PAO1) OX=208964 GN=PA4180 PE=3 SV=1
PA1032	quiP	Q9I4U2	5	6127530	0	High	Peak Found	Antibiotic resistance and susceptibility	metabolic process	0	catalytic activity	0	Acyl-homoserine lactone acylase QuiP OS=Pseudomonas aeruginosa (strain ATCC 15692 / DSM 22644 / CIP 104116 / JCM 14847 / LMG 12228 / 1C / PRS 101 / PAO1) OX=208964 GN=quiP PE=1 SV=1
PA4561	ribF	Q9HVM3	4	24573272	0	High	Peak Found	Biosynthesis of cofactors, prosthetic groups and carriers	metabolic process	0	catalytic activity;nucleotide binding	Biosynthesis of secondary metabolites; Riboflavin metabolism; Metabolic pathways	Riboflavin biosynthesis protein OS=Pseudomonas aeruginosa (strain ATCC 15692 / DSM 22644 / CIP 104116 / JCM 14847 / LMG 12228 / 1C / PRS 101 / PAO1) OX=208964 GN=ribF PE=3 SV=1
PA4750	folP	Q9HV49	5	7.44247e+06	0	High	Not Found	Biosynthesis of cofactors, prosthetic groups and carriers	metabolic process	cytosol	catalytic activity;metal ion binding	Folate biosynthesis; Metabolic pathways	Dihydropteroate synthase OS=Pseudomonas aeruginosa (strain ATCC 15692 / DSM 22644 / CIP 104116 / JCM 14847 / LMG 12228 / 1C / PRS 101 / PAO1) OX=208964 GN=folP PE=3 SV=1
PA5260	hemC	Q60169	11	504944659	0	High	Peak Found	Biosynthesis of cofactors, prosthetic groups and carriers	metabolic process	cytoplasm	catalytic activity	Biosynthesis of secondary metabolites; Porphyrin and chlorophyll metabolism; Metabolic pathways	Porphobilinogen deaminase OS=Pseudomonas aeruginosa (strain ATCC 15692 / DSM 22644 / CIP 104116 / JCM 14847 / LMG 12228 / 1C / PRS 101 / PAO1) OX=208964 GN=hemC PE=3 SV=2
PA2942	PA2942	Q9HZQ5	6	3.14733e+06	0	High	Not Found	Biosynthesis of cofactors, prosthetic groups and carriers	0	0	catalytic activity;nucleotide binding	Biosynthesis of secondary metabolites; Porphyrin and chlorophyll metabolism; Metabolic pathways	Probable magnesium chelatase OS=Pseudomonas aeruginosa (strain ATCC 15692 / DSM 22644 / CIP 104116 / JCM 14847 / LMG 12228 / 1C / PRS 101 / PAO1) OX=208964 GN=PA2942 PE=4 SV=1
PA3028	moeA2	Q9HZH8	9	6718681	0	High	Not Found	Biosynthesis of cofactors, prosthetic groups and carriers	metabolic process	cytoplasm	catalytic activity	Folate biosynthesis; Metabolic pathways	Molybdopterin molybdenumtransferase OS=Pseudomonas aeruginosa (strain ATCC 15692 / DSM 22644 / CIP 104116 / JCM 14847 / LMG 12228 / 1C / PRS 101 / PAO1) OX=208964 GN=moeA2 PE=3 SV=1
PA0024	hemF	P43898	7	831294	0	High	Not Found	Biosynthesis of cofactors, prosthetic groups and carriers	metabolic process	cytoplasm	catalytic activity;metal ion binding;protein binding	Biosynthesis of secondary metabolites; Porphyrin and chlorophyll metabolism; Metabolic pathways	Oxygen-dependent coproporphyrinogen-III oxidase OS=Pseudomonas aeruginosa (strain ATCC 15692 / DSM 22644 / CIP 104116 / JCM 14847 / LMG 12228 / 1C / PRS 101 / PAO1) OX=208964 GN=hemF PE=3 SV=1
PA4666	hemA	P42807	9	1.15605e+07	0	High	Not Found	Biosynthesis of cofactors, prosthetic groups and carriers	metabolic process	0	catalytic activity;nucleotide binding	Biosynthesis of secondary metabolites; Porphyrin and chlorophyll metabolism; Metabolic pathways	Glutamyl-tRNA reductase OS=Pseudomonas aeruginosa (strain ATCC 15692 / DSM 22644 / CIP 104116 / JCM 14847 / LMG 12228 / 1C / PRS 101 / PAO1) OX=208964 GN=hemA PE=3 SV=3
PA0504	bioD	Q9I614	3	5262628	0	High	Not Found	Biosynthesis of cofactors, prosthetic groups and carriers	metabolic process	cytoplasm;cytosol	catalytic activity;metal ion binding;nucleotide binding	Metabolic pathways; Biotin metabolism	ATP-dependent dethiobiotin synthetase BioD OS=Pseudomonas aeruginosa (strain ATCC 15692 / DSM 22644 / CIP 104116 / JCM 14847 / LMG 12228 / 1C / PRS 101 / PAO1) OX=208964 GN=bioD PE=3 SV=1
PA3812	iscA	Q9HXJ0	3	5.81381e+06	0	High	Peak Found	Biosynthesis of cofactors, prosthetic groups and carriers	cell organization and biogenesis;metabolic process	organelle lumen	metal ion binding;structural molecule activity	0	Iron-binding protein IscA OS=Pseudomonas aeruginosa (strain ATCC 15692 / DSM 22644 / CIP 104116 / JCM 14847 / LMG 12228 / 1C / PRS 101 / PAO1) OX=208964 GN=iscA PE=3 SV=1
PA2904	cobI	Q9HZU3	5	1.78728e+07	0	High	Peak Found	Biosynthesis of cofactors, prosthetic groups and carriers	metabolic process	0	catalytic activity	Porphyrin and chlorophyll metabolism; Metabolic pathways	Precorrin-2 C(20)-methyltransferase OS=Pseudomonas aeruginosa (strain ATCC 15692 / DSM 22644 / CIP 104116 / JCM 14847 / LMG 12228 / 1C / PRS 101 / PAO1) OX=208964 GN=cobI PE=3 SV=1
PA5118	thiI	Q9HU66	4	37139699	0	High	Not Found	Biosynthesis of cofactors, prosthetic groups and carriers	metabolic process	cytoplasm	catalytic activity;nucleotide binding;RNA binding	Sulfur relay system; Thiamine metabolism; Metabolic pathways	tRNA sulfurtransferase OS=Pseudomonas aeruginosa (strain ATCC 15692 / DSM 22644 / CIP 104116 / JCM 14847 / LMG 12228 / 1C / PRS 101 / PAO1) OX=208964 GN=thiI PE=3 SV=1
PA2948	cobM	Q9HZP9	3	3.4713e+06	0	High	Not Found	Biosynthesis of cofactors, prosthetic groups and carriers	metabolic process	0	catalytic activity	Porphyrin and chlorophyll metabolism; Metabolic pathways	Precorrin-4 C(11)-methyltransferase OS=Pseudomonas aeruginosa (strain ATCC 15692 / DSM 22644 / CIP 104116 / JCM 14847 / LMG 12228 / 1C / PRS 101 / PAO1) OX=208964 GN=cobM PE=3 SV=1
PA2040	PA2040	Q9I275	5	2.97224e+06	0	High	Not Found	Carbon compound catabolism	metabolic process	0	catalytic activity	Alanine, aspartate and glutamate metabolism; Nitrogen metabolism; Glyoxylate and dicarboxylate metabolism; Two-component system; Arginine biosynthesis; Metabolic pathways; Biosynthesis of amino acids; Microbial metabolism in diverse environments	Probable glutamine synthetase OS=Pseudomonas aeruginosa (strain ATCC 15692 / DSM 22644 / CIP 104116 / JCM 14847 / LMG 12228 / 1C / PRS 101 / PAO1) OX=208964 GN=PA2040 PE=3 SV=1
PA5349	PA5349	Q9HTK9	9	2.03272e+07	0	High	Peak Found	Carbon compound catabolism	metabolic process	cytoplasm	catalytic activity;nucleotide binding;protein binding	Fatty acid degradation	Rubredoxin-NAD(+) reductase OS=Pseudomonas aeruginosa (strain ATCC 15692 / DSM 22644 / CIP 104116 / JCM 14847 / LMG 12228 / 1C / PRS 101 / PAO1) OX=208964 GN=alkT PE=1 SV=1
PA0130	PA0130	Q9I702	9	1.0751e+07	0	High	Peak Found	Carbon compound catabolism	metabolic process	0	catalytic activity	Valine, leucine and isoleucine degradation; beta-Alanine metabolism; Inositol phosphate metabolism; Metabolic pathways; Carbon metabolism; Propanoate metabolism	Putative 3-oxopropanoate dehydrogenase OS=Pseudomonas aeruginosa (strain ATCC 15692 / DSM 22644 / CIP 104116 / JCM 14847 / LMG 12228 / 1C / PRS 101 / PAO1) OX=208964 GN=bauC PE=2 SV=1
PA0298	spuB	Q9I6J3	12	1.09576e+07	0	High	Peak Found	Carbon compound catabolism	metabolic process	0	catalytic activity	Biosynthesis of amino acids; Arginine biosynthesis; Metabolic pathways; Microbial metabolism in diverse environments; Nitrogen metabolism; Alanine, aspartate and glutamate metabolism; Glyoxylate and dicarboxylate metabolism; Two-component system	Probable glutamine synthetase OS=Pseudomonas aeruginosa (strain ATCC 15692 / DSM 22644 / CIP 104116 / JCM 14847 / LMG 12228 / 1C / PRS 101 / PAO1) OX=208964 GN=spuB PE=3 SV=1
PA3713	spdH	Q9HXS8	11	3.39758e+07	0	High	Not Found	Carbon compound catabolism	metabolic process	0	catalytic activity	Arginine and proline metabolism; Metabolic pathways; beta-Alanine metabolism	Spermidine dehydrogenase, SpdH OS=Pseudomonas aeruginosa (strain ATCC 15692 / DSM 22644 / CIP 104116 / JCM 14847 / LMG 12228 / 1C / PRS 101 / PAO1) OX=208964 GN=spdH PE=4 SV=1
PA2615	ftsK	Q9I0M3	4	2.91932e+06	0	High	Not Found	Cell division	cell division;response to stimulus	membrane	DNA binding;nucleotide binding	0	DNA translocase FtsK OS=Pseudomonas aeruginosa (strain ATCC 15692 / DSM 22644 / CIP 104116 / JCM 14847 / LMG 12228 / 1C / PRS 101 / PAO1) OX=208964 GN=ftsK PE=1 SV=1
PA4752	ftsJ	P95454	3	8.28819e+06	0	High	Peak Found	Cell division	metabolic process	cytoplasm	catalytic activity	0	Ribosomal RNA large subunit methyltransferase E OS=Pseudomonas aeruginosa (strain ATCC 15692 / DSM 22644 / CIP 104116 / JCM 14847 / LMG 12228 / 1C / PRS 101 / PAO1) OX=208964 GN=rlmE PE=3 SV=2
PA1462	PA1462	G3XCW7	3	2.52823e+06	0	High	Not Found	Cell division	0	0	0	0	Probable plasmid partitioning protein OS=Pseudomonas aeruginosa (strain ATCC 15692 / DSM 22644 / CIP 104116 / JCM 14847 / LMG 12228 / 1C / PRS 101 / PAO1) OX=208964 GN=PA1462 PE=4 SV=1
PA5453	gmd	Q51366	3	5.704e+06	0	High	Peak Found	Cell wall / LPS / capsule	metabolic process	0	catalytic activity	Fructose and mannose metabolism; Metabolic pathways; Amino sugar and nucleotide sugar metabolism	GDP-mannose 4,6-dehydratase OS=Pseudomonas aeruginosa (strain ATCC 15692 / DSM 22644 / CIP 104116 / JCM 14847 / LMG 12228 / 1C / PRS 101 / PAO1) OX=208964 GN=gmd PE=1 SV=2
PA5163	rmlA	Q9HU22	5	3.98508e+06	0	High	Peak Found	Cell wall / LPS / capsule	metabolic process	0	catalytic activity;metal ion binding;nucleotide binding	Streptomycin biosynthesis; Metabolic pathways; Acarbose and validamycin biosynthesis; Polyketide sugar unit biosynthesis; Biosynthesis of antibiotics	Glucose-1-phosphate thymidylyltransferase OS=Pseudomonas aeruginosa (strain ATCC 15692 / DSM 22644 / CIP 104116 / JCM 14847 / LMG 12228 / 1C / PRS 101 / PAO1) OX=208964 GN=rmlA PE=1 SV=1
PA4625	cdrA	Q9HVG6	5	1.48749e+07	0	High	Peak Found	Cell wall / LPS / capsule	0	0	0	0	Haemagg_act domain-containing protein OS=Pseudomonas aeruginosa (strain ATCC 15692 / DSM 22644 / CIP 104116 / JCM 14847 / LMG 12228 / 1C / PRS 101 / PAO1) OX=208964 GN=PA4625 PE=4 SV=1
PA5000	wapR	Q9HUG5	7	13418293	0	High	Peak Found	Cell wall / LPS / capsule	metabolic process;transport	0	catalytic activity	0	Alpha-1,3-rhamnosyltransferase WapR OS=Pseudomonas aeruginosa (strain ATCC 15692 / DSM 22644 / CIP 104116 / JCM 14847 / LMG 12228 / 1C / PRS 101 / PAO1) OX=208964 GN=wapR PE=4 SV=1
PA3555	arnD	Q9HY62	5	1.98755e+06	0	High	Not Found	Cell wall / LPS / capsule	metabolic process;response to stimulus	membrane	catalytic activity	Cationic antimicrobial peptide (CAMP) resistance; Amino sugar and nucleotide sugar metabolism	Probable 4-deoxy-4-formamido-L-arabinose-phosphoundecaprenol deformylase ArnD OS=Pseudomonas aeruginosa (strain ATCC 15692 / DSM 22644 / CIP 104116 / JCM 14847 / LMG 12228 / 1C / PRS 101 / PAO1) OX=208964 GN=arnD PE=3 SV=1
PA3149	wbpH	G3XD85	6	5.80362e+06	0	High	Peak Found	Cell wall/LPS/ capsule	cell organization and biogenesis;metabolic process	0	catalytic activity	0	Probable glycosyltransferase WbpH OS=Pseudomonas aeruginosa (strain ATCC 15692 / DSM 22644 / CIP 104116 / JCM 14847 / LMG 12228 / 1C / PRS 101 / PAO1) OX=208964 GN=wbpH PE=4 SV=1
PA3146	wbpK	Q9HZ81	6	2.76544e+06	0	High	Not Found	Cell wall/LPS/ capsule	metabolic process	0	catalytic activity;nucleotide binding	0	Probable NAD-dependent epimerase/dehydratase WbpK OS=Pseudomonas aeruginosa (strain ATCC 15692 / DSM 22644 / CIP 104116 / JCM 14847 / LMG 12228 / 1C / PRS 101 / PAO1) OX=208964 GN=wbpK PE=4 SV=1
PA4068	PA4068	Q9HWW0	5	6.35458e+06	0	High	Peak Found	Central intermediary metabolism	metabolic process	0	catalytic activity	Metabolic pathways; Amino sugar and nucleotide sugar metabolism; Galactose metabolism	Probable epimerase OS=Pseudomonas aeruginosa (strain ATCC 15692 / DSM 22644 / CIP 104116 / JCM 14847 / LMG 12228 / 1C / PRS 101 / PAO1) OX=208964 GN=PA4068 PE=4 SV=1
PA3810	hscA	Q51382	12	4.00836e+07	0	High	Peak Found	Chaperones & heat shock proteins	cell organization and biogenesis;metabolic process	0	catalytic activity;nucleotide binding;protein binding	0	Chaperone protein HscA homolog OS=Pseudomonas aeruginosa (strain ATCC 15692 / DSM 22644 / CIP 104116 / JCM 14847 / LMG 12228 / 1C / PRS 101 / PAO1) OX=208964 GN=hscA PE=3 SV=2
PA4953	motB	Q9HUL2	5	4.28092e+06	0	High	Not Found	Chemotaxis	cellular component movement	membrane	0	Flagellar assembly; Bacterial chemotaxis	Chemotaxis protein MotB OS=Pseudomonas aeruginosa (strain ATCC 15692 / DSM 22644 / CIP 104116 / JCM 14847 / LMG 12228 / 1C / PRS 101 / PAO1) OX=208964 GN=motB PE=4 SV=1
PA5345	recG	Q9HTL3	6	2.25158e+06	0	High	Peak Found	DNA replication, recombination, modification and repair	metabolic process;response to stimulus	cytoplasm	catalytic activity;DNA binding;nucleotide binding	Homologous recombination	ATP-dependent DNA helicase RecG OS=Pseudomonas aeruginosa (strain ATCC 15692 / DSM 22644 / CIP 104116 / JCM 14847 / LMG 12228 / 1C / PRS 101 / PAO1) OX=208964 GN=recG PE=3 SV=1
PA3989	holA	Q9HX31	7	7.90748e+06	0	High	Not Found	DNA replication, recombination, modification and repair	metabolic process	0	catalytic activity;DNA binding	Metabolic pathways; Purine metabolism; Pyrimidine metabolism; Homologous recombination; DNA replication; Mismatch repair	DNA polymerase III, delta subunit OS=Pseudomonas aeruginosa (strain ATCC 15692 / DSM 22644 / CIP 104116 / JCM 14847 / LMG 12228 / 1C / PRS 101 / PAO1) OX=208964 GN=holA PE=4 SV=1
PA4946	mutL	Q9HUL8	17	1.69606e+07	0	High	Not Found	DNA replication, recombination, modification and repair	metabolic process;response to stimulus	0	catalytic activity;DNA binding;nucleotide binding	Mismatch repair	DNA mismatch repair protein MutL OS=Pseudomonas aeruginosa (strain ATCC 15692 / DSM 22644 / CIP 104116 / JCM 14847 / LMG 12228 / 1C / PRS 101 / PAO1) OX=208964 GN=mutL PE=3 SV=1
PA4609	radA	P96963	8	1.21844e+07	0	High	Not Found	DNA replication, recombination, modification and repair	metabolic process;response to stimulus	0	catalytic activity;DNA binding;metal ion binding;nucleotide binding	0	DNA repair protein RadA OS=Pseudomonas aeruginosa (strain ATCC 15692 / DSM 22644 / CIP 104116 / JCM 14847 / LMG 12228 / 1C / PRS 101 / PAO1) OX=208964 GN=radA PE=3 SV=2
PA0577	dnaG	Q9I5W0	6	3.57446e+06	0	High	Not Found	DNA replication, recombination, modification and repair	metabolic process	0	catalytic activity;DNA binding;metal ion binding	DNA replication	DNA primase OS=Pseudomonas aeruginosa (strain ATCC 15692 / DSM 22644 / CIP 104116 / JCM 14847 / LMG 12228 / 1C / PRS 101 / PAO1) OX=208964 GN=dnaG PE=1 SV=1
PA4232	ssb	P40947	5	2.26234e+06	0	High	Not Found	DNA replication, recombination, modification and repair	metabolic process;response to stimulus	0	DNA binding	Homologous recombination; Mismatch repair; DNA replication	Single-stranded DNA-binding protein OS=Pseudomonas aeruginosa (strain ATCC 15692 / DSM 22644 / CIP 104116 / JCM 14847 / LMG 12228 / 1C / PRS 101 / PAO1) OX=208964 GN=ssb PE=1 SV=3
PA2961	holB	P52024	7	4557964	0	High	Not Found	DNA replication, recombination, modification and repair	metabolic process	0	catalytic activity;DNA binding	DNA replication; Homologous recombination; Mismatch repair; Metabolic pathways; Pyrimidine metabolism; Purine metabolism	DNA polymerase III subunit delta' OS=Pseudomonas aeruginosa (strain ATCC 15692 / DSM 22644 / CIP 104116 / JCM 14847 / LMG 12228 / 1C / PRS 101 / PAO1) OX=208964 GN=holB PE=3 SV=2
PA1482	ccmH	Q9I3N0	3	3.64292e+06	0	High	Not Found	Energy metabolism	cell organization and biogenesis	membrane	metal ion binding	0	Cytochrome c-type biogenesis protein CcmH OS=Pseudomonas aeruginosa (strain ATCC 15692 / DSM 22644 / CIP 104116 / JCM 14847 / LMG 12228 / 1C / PRS 101 / PAO1) OX=208964 GN=ccmH PE=1 SV=1
PA2640	nuoE	Q9I0J8	3	2.72172e+06	0	High	Not Found	Energy metabolism	metabolic process	0	catalytic activity;metal ion binding	Oxidative phosphorylation; Metabolic pathways	NADH-quinone oxidoreductase subunit E OS=Pseudomonas aeruginosa (strain ATCC 15692 / DSM 22644 / CIP 104116 / JCM 14847 / LMG 12228 / 1C / PRS 101 / PAO1) OX=208964 GN=nuoE PE=3 SV=1
PA4771	lldD	Q9HV37	10	1.25243e+07	0	High	Not Found	Energy metabolism	metabolic process	membrane	catalytic activity;nucleotide binding	Metabolic pathways; Pyruvate metabolism	L-lactate dehydrogenase OS=Pseudomonas aeruginosa (strain ATCC 15692 / DSM 22644 / CIP 104116 / JCM 14847 / LMG 12228 / 1C / PRS 101 / PAO1) OX=208964 GN=lldD PE=3 SV=1
PA4971	aspP	Q9HUJ4	3	4349484	0	High	Not Found	Energy metabolism	0	0	catalytic activity;metal ion binding	Purine metabolism	Adenosine diphosphate sugar pyrophosphatase OS=Pseudomonas aeruginosa (strain ATCC 15692 / DSM 22644 / CIP 104116 / JCM 14847 / LMG 12228 / 1C / PRS 101 / PAO1) OX=208964 GN=aspP PE=4 SV=1
PA1556	ccoO2	Q9I3G1	4	7.15581e+06	0	High	Not Found	Energy metabolism	metabolic process;transport	membrane	catalytic activity;metal ion binding;transporter activity	Two-component system; Oxidative phosphorylation; Metabolic pathways	Cytochrome c oxidase, cbb3-type, CcoO subunit OS=Pseudomonas aeruginosa (strain ATCC 15692 / DSM 22644 / CIP 104116 / JCM 14847 / LMG 12228 / 1C / PRS 101 / PAO1) OX=208964 GN=ccoO2 PE=4 SV=1
PA0330	rpiA	Q9I6G1	5	1.07699e+07	0	High	Not Found	Energy metabolism	metabolic process	cytosol	catalytic activity	Metabolic pathways; Biosynthesis of antibiotics; Carbon metabolism; Pentose phosphate pathway; Biosynthesis of secondary metabolites; Biosynthesis of amino acids; Microbial metabolism in diverse environments	Ribose-5-phosphate isomerase A OS=Pseudomonas aeruginosa (strain ATCC 15692 / DSM 22644 / CIP 104116 / JCM 14847 / LMG 12228 / 1C / PRS 101 / PAO1) OX=208964 GN=rpiA PE=1 SV=1
PA0854	fumC2	Q9I587	6	5.2754e+06	0	High	Peak Found	Energy metabolism	metabolic process	cytoplasm	catalytic activity	Metabolic pathways; Biosynthesis of secondary metabolites; Microbial metabolism in diverse environments; Biosynthesis of antibiotics; Citrate cycle (TCA cycle); Carbon metabolism; Pyruvate metabolism	Fumarate hydratase class II 1 OS=Pseudomonas aeruginosa (strain ATCC 15692 / DSM 22644 / CIP 104116 / JCM 14847 / LMG 12228 / 1C / PRS 101 / PAO1) OX=208964 GN=fumC1 PE=3 SV=1
PA4812	fdnG	Q14T72	6	1.96451e+06	0	High	Not Found	Energy metabolism	metabolic process	0	catalytic activity;metal ion binding	Methane metabolism; Microbial metabolism in diverse environments; Carbon metabolism; Metabolic pathways; Glyoxylate and dicarboxylate metabolism	Formate dehydrogenase-O, major subunit OS=Pseudomonas aeruginosa (strain ATCC 15692 / DSM 22644 / CIP 104116 / JCM 14847 / LMG 12228 / 1C / PRS 101 / PAO1) OX=208964 GN=fdnG PE=3 SV=2
PA4792	PA4792	Q9HV16	3	2754778	0	High	Not Found	Fatty acid and phospholipid metabolism	metabolic process	0	catalytic activity	Glycerophospholipid metabolism	GP-PDE domain-containing protein OS=Pseudomonas aeruginosa (strain ATCC 15692 / DSM 22644 / CIP 104116 / JCM 14847 / LMG 12228 / 1C / PRS 101 / PAO1) OX=208964 GN=PA4792 PE=4 SV=1
PA3924	PA3924	Q9HX89	6	2.99017e+06	0	High	Peak Found	Fatty acid and phospholipid metabolism	metabolic process	0	catalytic activity	0	Probable medium-chain acyl-CoA ligase OS=Pseudomonas aeruginosa (strain ATCC 15692 / DSM 22644 / CIP 104116 / JCM 14847 / LMG 12228 / 1C / PRS 101 / PAO1) OX=208964 GN=PA3924 PE=4 SV=1
PA0937	PA0937	Q9I521	4	7939201	0	High	Peak Found	Hypothetical protein	0	0	0	0	Uncharacterized protein OS=Pseudomonas aeruginosa (strain ATCC 15692 / DSM 22644 / CIP 104116 / JCM 14847 / LMG 12228 / 1C / PRS 101 / PAO1) OX=208964 GN=PA0937 PE=4 SV=1
PA4465	PA4465	Q9HVV3	6	1.35052e+07	0	High	Peak Found	Hypothetical protein	0	0	nucleotide binding	0	Nucleotide-binding protein PA4465 OS=Pseudomonas aeruginosa (strain ATCC 15692 / DSM 22644 / CIP 104116 / JCM 14847 / LMG 12228 / 1C / PRS 101 / PAO1) OX=208964 GN=PA4465 PE=3 SV=1
PA2727	PA2727	Q9I0B5	14	18573684	0	High	Not Found	Hypothetical protein	metabolic process	0	catalytic activity;nucleotide binding	0	Protein kinase domain-containing protein OS=Pseudomonas aeruginosa (strain ATCC 15692 / DSM 22644 / CIP 104116 / JCM 14847 / LMG 12228 / 1C / PRS 101 / PAO1) OX=208964 GN=PA2727 PE=4 SV=1
PA3979	PA3979	Q9HX39	5	16507678	0	High	Not Found	Hypothetical protein	0	0	0	0	Uncharacterized protein OS=Pseudomonas aeruginosa (strain ATCC 15692 / DSM 22644 / CIP 104116 / JCM 14847 / LMG 12228 / 1C / PRS 101 / PAO1) OX=208964 GN=PA3979 PE=4 SV=1
PA0171	PA0171	Q9I6W1	5	8872985	0	High	Peak Found	Hypothetical protein	0	0	0	0	Uncharacterized protein OS=Pseudomonas aeruginosa (strain ATCC 15692 / DSM 22644 / CIP 104116 / JCM 14847 / LMG 12228 / 1C / PRS 101 / PAO1) OX=208964 GN=PA0171 PE=4 SV=1
PA4515	PA4515	Q9HVQ7	4	2.67577e+07	0	High	Peak Found	Hypothetical protein	cellular homeostasis;metabolic process;response to stimulus	0	catalytic activity;metal ion binding	0	PKHD-type hydroxylase PiuC OS=Pseudomonas aeruginosa (strain ATCC 15692 / DSM 22644 / CIP 104116 / JCM 14847 / LMG 12228 / 1C / PRS 101 / PAO1) OX=208964 GN=piuC PE=3 SV=1
PA2875	PA2875	Q9HZX1	6	6.90638e+06	0	High	Not Found	Hypothetical protein	metabolic process;response to stimulus	0	catalytic activity;DNA binding;nucleotide binding	0	Uncharacterized protein OS=Pseudomonas aeruginosa (strain ATCC 15692 / DSM 22644 / CIP 104116 / JCM 14847 / LMG 12228 / 1C / PRS 101 / PAO1) OX=208964 GN=PA2875 PE=4 SV=1
PA4458	PA4458	Q9HVV9	5	8.20205e+06	0	High	Peak Found	Hypothetical protein	metabolic process	0	catalytic activity;metal ion binding	Metabolic pathways; Lipopolysaccharide biosynthesis	3-deoxy-D-manno-octulosonate 8-phosphate phosphatase KdsC OS=Pseudomonas aeruginosa (strain ATCC 15692 / DSM 22644 / CIP 104116 / JCM 14847 / LMG 12228 / 1C / PRS 101 / PAO1) OX=208964 GN=PA4458 PE=3 SV=1
PA3084	PA3084	Q9HZC4	5	7.05605e+06	0	High	Not Found	Hypothetical protein	0	0	0	0	Uncharacterized protein OS=Pseudomonas aeruginosa (strain ATCC 15692 / DSM 22644 / CIP 104116 / JCM 14847 / LMG 12228 / 1C / PRS 101 / PAO1) OX=208964 GN=PA3084 PE=4 SV=1
PA2871	PA2871	Q9HZX5	4	6.43087e+06	0	High	Peak Found	Hypothetical protein	metabolic process	cytosol	catalytic activity	0	Uncharacterized protein OS=Pseudomonas aeruginosa (strain ATCC 15692 / DSM 22644 / CIP 104116 / JCM 14847 / LMG 12228 / 1C / PRS 101 / PAO1) OX=208964 GN=PA2871 PE=4 SV=1
PA4644	PA4644	Q9HVE8	4	2.9853e+06	0	High	Peak Found	Hypothetical protein	0	0	0	0	Uncharacterized protein OS=Pseudomonas aeruginosa (strain ATCC 15692 / DSM 22644 / CIP 104116 / JCM 14847 / LMG 12228 / 1C / PRS 101 / PAO1) OX=208964 GN=PA4644 PE=4 SV=1
PA3613	PA3613	Q9HY13	9	3.39542e+06	0	High	Not Found	Hypothetical protein	metabolic process	0	catalytic activity	0	XFP_N domain-containing protein OS=Pseudomonas aeruginosa (strain ATCC 15692 / DSM 22644 / CIP 104116 / JCM 14847 / LMG 12228 / 1C / PRS 101 / PAO1) OX=208964 GN=PA3613 PE=4 SV=1
PA3440	PA3440	Q9HYG6	6	2.39638e+07	0	High	Peak Found	Hypothetical protein	0	0	0	0	DUF1244 domain-containing protein OS=Pseudomonas aeruginosa (strain ATCC 15692 / DSM 22644 / CIP 104116 / JCM 14847 / LMG 12228 / 1C / PRS 101 / PAO1) OX=208964 GN=PA3440 PE=4 SV=1
PA0449	PA0449	Q9I669	5	2.0325e+07	0	High	Peak Found	Hypothetical protein	metabolic process	cytosol	catalytic activity	0	HotDog ACOT-type domain-containing protein OS=Pseudomonas aeruginosa (strain ATCC 15692 / DSM 22644 / CIP 104116 / JCM 14847 / LMG 12228 / 1C / PRS 101 / PAO1) OX=208964 GN=PA0449 PE=4 SV=1
PA3309	PA3309	Q9HYT5	8	1.71634e+06	0	High	Peak Found	Hypothetical protein	response to stimulus	0	0	0	Usp domain-containing protein OS=Pseudomonas aeruginosa (strain ATCC 15692 / DSM 22644 / CIP 104116 / JCM 14847 / LMG 12228 / 1C / PRS 101 / PAO1) OX=208964 GN=PA3309 PE=4 SV=1
PA2330	PA2330	Q9I1E8	10	3.30942e+06	0	High	Not Found	Hypothetical protein	metabolic process	0	catalytic activity;nucleotide binding	0	Acyl-CoA_dh_N domain-containing protein OS=Pseudomonas aeruginosa (strain ATCC 15692 / DSM 22644 / CIP 104116 / JCM 14847 / LMG 12228 / 1C / PRS 101 / PAO1) OX=208964 GN=PA2330 PE=4 SV=1
PA2582	PA2582	Q9I0Q4	8	1.04071e+07	0	High	Not Found	Hypothetical protein	0	cytoplasm	RNA binding	0	RNA chaperone ProQ OS=Pseudomonas aeruginosa (strain ATCC 15692 / DSM 22644 / CIP 104116 / JCM 14847 / LMG 12228 / 1C / PRS 101 / PAO1) OX=208964 GN=PA2582 PE=3 SV=1
PA0774	PA0774	Q9I5G4	4	2.37818e+06	0	High	Not Found	Hypothetical protein	metabolic process	cytoplasm	catalytic activity	0	tRNA U34 carboxymethyltransferase OS=Pseudomonas aeruginosa (strain ATCC 15692 / DSM 22644 / CIP 104116 / JCM 14847 / LMG 12228 / 1C / PRS 101 / PAO1) OX=208964 GN=cmoB PE=3 SV=1
PA1192	PA1192	Q9I4E6	6	1.85873e+07	0	High	Not Found	Hypothetical protein	metabolic process	cytoplasm	nucleotide binding	0	tRNA-cytidine(32) 2-sulfurtransferase OS=Pseudomonas aeruginosa (strain ATCC 15692 / DSM 22644 / CIP 104116 / JCM 14847 / LMG 12228 / 1C / PRS 101 / PAO1) OX=208964 GN=ttcA PE=3 SV=1
PA2695	PA2695	Q9I0E7	3	3.12896e+06	0	High	Peak Found	Hypothetical protein	0	0	0	0	Uncharacterized protein OS=Pseudomonas aeruginosa (strain ATCC 15692 / DSM 22644 / CIP 104116 / JCM 14847 / LMG 12228 / 1C / PRS 101 / PAO1) OX=208964 GN=PA2695 PE=4 SV=1
PA2823	PA2823	Q9I020	10	9.95523e+06	0	High	Not Found	Hypothetical protein	0	0	0	0	DUF815 domain-containing protein OS=Pseudomonas aeruginosa (strain ATCC 15692 / DSM 22644 / CIP 104116 / JCM 14847 / LMG 12228 / 1C / PRS 101 / PAO1) OX=208964 GN=PA2823 PE=4 SV=1
PA3539	PA3539	Q9HY72	4	8443114	0	High	Peak Found	Hypothetical protein	response to stimulus	cytosol	0	0	UPF0246 protein PA3539 OS=Pseudomonas aeruginosa (strain ATCC 15692 / DSM 22644 / CIP 104116 / JCM 14847 / LMG 12228 / 1C / PRS 101 / PAO1) OX=208964 GN=PA3539 PE=3 SV=1
PA3453	PA3453	Q9HYF3	4	3.53293e+06	0	High	Peak Found	Hypothetical protein	0	0	0	0	UPF0502 protein PA3453 OS=Pseudomonas aeruginosa (strain ATCC 15692 / DSM 22644 / CIP 104116 / JCM 14847 / LMG 12228 / 1C / PRS 101 / PAO1) OX=208964 GN=PA3453 PE=3 SV=1
PA4163	PA4163	Q9HWL8	8	2492540	0	High	Peak Found	Hypothetical protein	0	0	catalytic activity	Styrene degradation; Arginine and proline metabolism; Phenylalanine metabolism; Microbial metabolism in diverse environments; Tryptophan metabolism; Aminobenzoate degradation	Uncharacterized protein OS=Pseudomonas aeruginosa (strain ATCC 15692 / DSM 22644 / CIP 104116 / JCM 14847 / LMG 12228 / 1C / PRS 101 / PAO1) OX=208964 GN=PA4163 PE=4 SV=1
PA1926	PA1926	Q9I2H8	8	5144399	0	High	Not Found	Hypothetical protein	0	0	0	0	YcaO domain-containing protein OS=Pseudomonas aeruginosa (strain ATCC 15692 / DSM 22644 / CIP 104116 / JCM 14847 / LMG 12228 / 1C / PRS 101 / PAO1) OX=208964 GN=PA1926 PE=4 SV=1
PA5492	PA5492	Q9HT81	4	8.86154e+06	0	High	Peak Found	Hypothetical protein	cell division;cell organization and biogenesis	cytosol	metal ion binding;nucleotide binding	0	Probable GTP-binding protein EngB OS=Pseudomonas aeruginosa (strain ATCC 15692 / DSM 22644 / CIP 104116 / JCM 14847 / LMG 12228 / 1C / PRS 101 / PAO1) OX=208964 GN=engB PE=3 SV=1
PA4476	PA4476	Q9HVU5	5	1.26325e+06	0	High	Peak Found	Hypothetical protein	0	membrane	0	0	Uncharacterized protein OS=Pseudomonas aeruginosa (strain ATCC 15692 / DSM 22644 / CIP 104116 / JCM 14847 / LMG 12228 / 1C / PRS 101 / PAO1) OX=208964 GN=PA4476 PE=4 SV=1
PA4463	PA4463	Q9HVV5	4	5.64899e+06	0	High	Peak Found	Hypothetical protein	metabolic process;regulation of biological process	0	0	0	Uncharacterized protein OS=Pseudomonas aeruginosa (strain ATCC 15692 / DSM 22644 / CIP 104116 / JCM 14847 / LMG 12228 / 1C / PRS 101 / PAO1) OX=208964 GN=PA4463 PE=4 SV=1
PA3726	PA3726	Q9HXR6	6	8259071	0	High	Peak Found	Hypothetical protein	0	0	0	0	Uncharacterized protein OS=Pseudomonas aeruginosa (strain ATCC 15692 / DSM 22644 / CIP 104116 / JCM 14847 / LMG 12228 / 1C / PRS 101 / PAO1) OX=208964 GN=PA3726 PE=4 SV=1
PA2737	PA2737	Q9I0A5	4	1.15947e+06	0	High	Not Found	Hypothetical protein	regulation of biological process	0	DNA binding	0	HTH merR-type domain-containing protein OS=Pseudomonas aeruginosa (strain ATCC 15692 / DSM 22644 / CIP 104116 / JCM 14847 / LMG 12228 / 1C / PRS 101 / PAO1) OX=208964 GN=PA2737 PE=4 SV=1
PA0916	PA0916	Q9I541	10	3.45533e+07	0	High	Peak Found	Hypothetical protein	metabolic process	cytoplasm	catalytic activity;metal ion binding	0	Ribosomal protein S12 methylthiotransferase RimO OS=Pseudomonas aeruginosa (strain ATCC 15692 / DSM 22644 / CIP 104116 / JCM 14847 / LMG 12228 / 1C / PRS 101 / PAO1) OX=208964 GN=rimO PE=3 SV=1
PA0114	senC	Q9I718	4	1.31762e+07	0	High	Peak Found	Hypothetical protein	cellular homeostasis;metabolic process;regulation of biological process	0	antioxidant activity;catalytic activity	0	SenC OS=Pseudomonas aeruginosa (strain ATCC 15692 / DSM 22644 / CIP 104116 / JCM 14847 / LMG 12228 / 1C / PRS 101 / PAO1) OX=208964 GN=senC PE=4 SV=1
PA5139	PA5139	Q9HU45	3	2.54776e+06	0	High	Not Found	Hypothetical protein	0	0	0	0	PBPb domain-containing protein OS=Pseudomonas aeruginosa (strain ATCC 15692 / DSM 22644 / CIP 104116 / JCM 14847 / LMG 12228 / 1C / PRS 101 / PAO1) OX=208964 GN=PA5139 PE=4 SV=1
PA1788	PA1788	Q9I2V4	3	2747463	0	High	Peak Found	Hypothetical protein	0	0	0	0	Uncharacterized protein OS=Pseudomonas aeruginosa (strain ATCC 15692 / DSM 22644 / CIP 104116 / JCM 14847 / LMG 12228 / 1C / PRS 101 / PAO1) OX=208964 GN=PA1788 PE=4 SV=1
PA0045	PA0045	Q9I787	4	1.67176e+06	0	High	Not Found	Hypothetical protein	transport	0	0	0	Uncharacterized protein OS=Pseudomonas aeruginosa (strain ATCC 15692 / DSM 22644 / CIP 104116 / JCM 14847 / LMG 12228 / 1C / PRS 101 / PAO1) OX=208964 GN=PA0045 PE=4 SV=1
PA1164	PA1164	Q9I4H3	3	5056148	0	High	Not Found	Hypothetical protein	metabolic process	0	catalytic activity	0	ThiF domain-containing protein OS=Pseudomonas aeruginosa (strain ATCC 15692 / DSM 22644 / CIP 104116 / JCM 14847 / LMG 12228 / 1C / PRS 101 / PAO1) OX=208964 GN=PA1164 PE=4 SV=1
PA2959	PA2959	Q9HZN9	7	1.97846e+06	0	High	Not Found	Hypothetical protein	metabolic process	0	catalytic activity	0	Uncharacterized protein OS=Pseudomonas aeruginosa (strain ATCC 15692 / DSM 22644 / CIP 104116 / JCM 14847 / LMG 12228 / 1C / PRS 101 / PAO1) OX=208964 GN=PA2959 PE=4 SV=1
PA4352	PA4352	Q9HW49	11	6.93354e+06	0	High	Peak Found	Hypothetical protein	response to stimulus	0	0	0	Uncharacterized protein OS=Pseudomonas aeruginosa (strain ATCC 15692 / DSM 22644 / CIP 104116 / JCM 14847 / LMG 12228 / 1C / PRS 101 / PAO1) OX=208964 GN=PA4352 PE=4 SV=1
PA0946	PA0946	Q9I512	7	8031203	0	High	Peak Found	Hypothetical protein	0	0	0	0	Uncharacterized protein OS=Pseudomonas aeruginosa (strain ATCC 15692 / DSM 22644 / CIP 104116 / JCM 14847 / LMG 12228 / 1C / PRS 101 / PAO1) OX=208964 GN=PA0946 PE=4 SV=1
PA0429	PA0429	Q9I688	7	2.57647e+06	0	High	Not Found	Hypothetical protein	0	0	0	0	Uncharacterized protein OS=Pseudomonas aeruginosa (strain ATCC 15692 / DSM 22644 / CIP 104116 / JCM 14847 / LMG 12228 / 1C / PRS 101 / PAO1) OX=208964 GN=PA0429 PE=4 SV=1
PA0891	PA0891	G3XCZ4	4	4.67845e+06	0	High	Peak Found	Hypothetical protein	metabolic process	0	catalytic activity;metal ion binding	0	Uncharacterized protein OS=Pseudomonas aeruginosa (strain ATCC 15692 / DSM 22644 / CIP 104116 / JCM 14847 / LMG 12228 / 1C / PRS 101 / PAO1) OX=208964 GN=PA0891 PE=4 SV=1
PA3992	PA3992	Q9HX28	9	2.36763e+06	0	High	Not Found	Hypothetical protein	0	0	metal ion binding	0	Uncharacterized protein OS=Pseudomonas aeruginosa (strain ATCC 15692 / DSM 22644 / CIP 104116 / JCM 14847 / LMG 12228 / 1C / PRS 101 / PAO1) OX=208964 GN=PA3992 PE=1 SV=1
PA4928	PA4928	Q9HUN6	6	1.45839e+07	0	High	Not Found	Hypothetical protein	0	0	catalytic activity;metal ion binding	0	UPF0313 protein PA4928 OS=Pseudomonas aeruginosa (strain ATCC 15692 / DSM 22644 / CIP 104116 / JCM 14847 / LMG 12228 / 1C / PRS 101 / PAO1) OX=208964 GN=PA4928 PE=3 SV=1
PA4774	PA4774	Q9HV34	7	1.80744e+07	0	High	Peak Found	Hypothetical protein	metabolic process	cytoplasm	catalytic activity	Arginine and proline metabolism; Metabolic pathways; Glutathione metabolism; beta-Alanine metabolism; Cysteine and methionine metabolism	Polyamine aminopropyltransferase 2 OS=Pseudomonas aeruginosa (strain ATCC 15692 / DSM 22644 / CIP 104116 / JCM 14847 / LMG 12228 / 1C / PRS 101 / PAO1) OX=208964 GN=speE2 PE=3 SV=1
PA4373	PA4373	Q9HW29	3	3446518	0	High	Not Found	Hypothetical protein	0	0	protein binding	0	Uncharacterized protein OS=Pseudomonas aeruginosa (strain ATCC 15692 / DSM 22644 / CIP 104116 / JCM 14847 / LMG 12228 / 1C / PRS 101 / PAO1) OX=208964 GN=PA4373 PE=4 SV=1
PA3310	PA3310	Q9HYT4	4	4887529	0	High	Not Found	Membrane proteins	metabolic process	membrane	catalytic activity	Cationic antimicrobial peptide (CAMP) resistance	Uncharacterized protein OS=Pseudomonas aeruginosa (strain ATCC 15692 / DSM 22644 / CIP 104116 / JCM 14847 / LMG 12228 / 1C / PRS 101 / PAO1) OX=208964 GN=PA3310 PE=4 SV=1
PA3901	fecA	Q9HXB2	4	3.48148e+06	0	High	Not Found	Membrane proteins	regulation of biological process;response to stimulus;transport	membrane	metal ion binding;receptor activity;signal transducer activity;transporter activity	0	Fe(III) dicitrate transport protein FecA OS=Pseudomonas aeruginosa (strain ATCC 15692 / DSM 22644 / CIP 104116 / JCM 14847 / LMG 12228 / 1C / PRS 101 / PAO1) OX=208964 GN=fecA PE=3 SV=1
PA3340	PA3340	Q9HYQ5	11	490561	0	High	Not Found	Membrane proteins	0	membrane	protein binding	0	Uncharacterized protein OS=Pseudomonas aeruginosa (strain ATCC 15692 / DSM 22644 / CIP 104116 / JCM 14847 / LMG 12228 / 1C / PRS 101 / PAO1) OX=208964 GN=PA3340 PE=4 SV=1
PA3819	PA3819	Q9HXI3	3	6233578	0	High	Not Found	Membrane proteins	0	membrane	0	0	Rick_17kDa_Anti domain-containing protein OS=Pseudomonas aeruginosa (strain ATCC 15692 / DSM 22644 / CIP 104116 / JCM 14847 / LMG 12228 / 1C / PRS 101 / PAO1) OX=208964 GN=PA3819 PE=4 SV=1
PA1453	flhF	Q9I3P8	4	4.53186e+06	0	High	Not Found	Motility and attachment	cell organization and biogenesis;transport	membrane	catalytic activity;nucleotide binding	0	Flagellar biosynthesis protein FlhF OS=Pseudomonas aeruginosa (strain ATCC 15692 / DSM 22644 / CIP 104116 / JCM 14847 / LMG 12228 / 1C / PRS 101 / PAO1) OX=208964 GN=flhF PE=3 SV=1
PA5042	pilO	G3XD51	4	16832114	0	High	Not Found	Motility and attachment	cell organization and biogenesis;cellular component movement	membrane	0	0	Type 4 fimbrial biogenesis protein PilO OS=Pseudomonas aeruginosa (strain ATCC 15692 / DSM 22644 / CIP 104116 / JCM 14847 / LMG 12228 / 1C / PRS 101 / PAO1) OX=208964 GN=pilO PE=4 SV=1
PA3702	wspR	Q9HXT9	7	3.45073e+06	0	High	Not Found	Motility and attachment	regulation of biological process;response to stimulus	0	catalytic activity;nucleotide binding;protein binding	Two-component system	Probable two-component response regulator OS=Pseudomonas aeruginosa (strain ATCC 15692 / DSM 22644 / CIP 104116 / JCM 14847 / LMG 12228 / 1C / PRS 101 / PAO1) OX=208964 GN=wspR PE=1 SV=1
PA0396	pilU	G3XCX3	7	2.22307e+07	0	High	Not Found	Motility and attachment	cellular component movement;metabolic process;transport	0	catalytic activity;nucleotide binding	0	Twitching motility protein PilU OS=Pseudomonas aeruginosa (strain ATCC 15692 / DSM 22644 / CIP 104116 / JCM 14847 / LMG 12228 / 1C / PRS 101 / PAO1) OX=208964 GN=pilU PE=4 SV=1
PA4554	pilY1	Q9HVM8	14	1.31889e+07	0	High	Not Found	Motility and attachment	cellular component movement	cytoplasm;cytosol;membrane	metal ion binding	0	Type IV pilus biogenesis factor PilY1 OS=Pseudomonas aeruginosa (strain ATCC 15692 / DSM 22644 / CIP 104116 / JCM 14847 / LMG 12228 / 1C / PRS 101 / PAO1) OX=208964 GN=pilY1 PE=3 SV=1
PA0172	siaA	Q9I6W0	3	1.5075e+06	0	High	Not Found	Motility and attachment	regulation of biological process;response to stimulus	membrane	catalytic activity;signal transducer activity	0	HAMP domain-containing protein OS=Pseudomonas aeruginosa (strain ATCC 15692 / DSM 22644 / CIP 104116 / JCM 14847 / LMG 12228 / 1C / PRS 101 / PAO1) OX=208964 GN=PA0172 PE=1 SV=1
PA4645	PA4645	Q9HVE7	6	2.2307e+07	0	High	Peak Found	Nucleotide biosynthesis and metabolism	metabolic process	0	catalytic activity	Metabolic pathways; Biosynthesis of secondary metabolites; Purine metabolism	Probable purine/pyrimidine phosphoribosyl transferase OS=Pseudomonas aeruginosa (strain ATCC 15692 / DSM 22644 / CIP 104116 / JCM 14847 / LMG 12228 / 1C / PRS 101 / PAO1) OX=208964 GN=PA4645 PE=4 SV=1
PA1155	nrdB	Q9I4I2	13	132911554	0	High	Not Found	Nucleotide biosynthesis and metabolism	metabolic process	membrane	catalytic activity;metal ion binding	Purine metabolism; Pyrimidine metabolism; Metabolic pathways	Ribonucleoside-diphosphate reductase subunit beta OS=Pseudomonas aeruginosa (strain ATCC 15692 / DSM 22644 / CIP 104116 / JCM 14847 / LMG 12228 / 1C / PRS 101 / PAO1) OX=208964 GN=nrdB PE=3 SV=1
PA0849	trxB2	Q9I592	8	6182831	0	High	Not Found	Nucleotide biosynthesis and metabolism	metabolic process;response to stimulus	cytoplasm	antioxidant activity;catalytic activity	Pyrimidine metabolism; Selenocompound metabolism	Thioredoxin reductase OS=Pseudomonas aeruginosa (strain ATCC 15692 / DSM 22644 / CIP 104116 / JCM 14847 / LMG 12228 / 1C / PRS 101 / PAO1) OX=208964 GN=trxB2 PE=3 SV=1
PA3654	pyrH	O82852	5	3.12568e+07	0	High	Peak Found	Nucleotide biosynthesis and metabolism	metabolic process	cytoplasm	catalytic activity;nucleotide binding	Pyrimidine metabolism; Metabolic pathways	Uridylate kinase OS=Pseudomonas aeruginosa (strain ATCC 15692 / DSM 22644 / CIP 104116 / JCM 14847 / LMG 12228 / 1C / PRS 101 / PAO1) OX=208964 GN=pyrH PE=3 SV=2
PA5331	pyrE	P50587	8	1.67763e+06	0	High	Not Found	Nucleotide biosynthesis and metabolism	metabolic process	0	catalytic activity	Pyrimidine metabolism; Metabolic pathways	Orotate phosphoribosyltransferase OS=Pseudomonas aeruginosa (strain ATCC 15692 / DSM 22644 / CIP 104116 / JCM 14847 / LMG 12228 / 1C / PRS 101 / PAO1) OX=208964 GN=pyrE PE=3 SV=2
PA5210	PA5210	Q9HTY0	8	2.96241e+06	0	High	Not Found	Protein secretion/export apparatus	transport	0	nucleotide binding	Bacterial secretion system	Probable secretion pathway ATPase OS=Pseudomonas aeruginosa (strain ATCC 15692 / DSM 22644 / CIP 104116 / JCM 14847 / LMG 12228 / 1C / PRS 101 / PAO1) OX=208964 GN=PA5210 PE=4 SV=1
PA2552	PA2552	Q9I0T2	5	3445443	0	High	Not Found	Putative enzymes	metabolic process	0	catalytic activity;nucleotide binding	0	Probable acyl-CoA dehydrogenase OS=Pseudomonas aeruginosa (strain ATCC 15692 / DSM 22644 / CIP 104116 / JCM 14847 / LMG 12228 / 1C / PRS 101 / PAO1) OX=208964 GN=PA2552 PE=3 SV=1
PA3559	PA3559	Q9HY58	4	5758524	0	High	Not Found	Putative enzymes	metabolic process	0	catalytic activity;nucleotide binding	Metabolic pathways; Pentose and glucuronate interconversions; Amino sugar and nucleotide sugar metabolism; Ascorbate and aldarate metabolism	UDP-glucose 6-dehydrogenase OS=Pseudomonas aeruginosa (strain ATCC 15692 / DSM 22644 / CIP 104116 / JCM 14847 / LMG 12228 / 1C / PRS 101 / PAO1) OX=208964 GN=PA3559 PE=3 SV=1
PA1047	PA1047	Q9I4S7	6	5.86472e+06	0	High	Not Found	Putative enzymes	0	0	0	0	Probable esterase OS=Pseudomonas aeruginosa (strain ATCC 15692 / DSM 22644 / CIP 104116 / JCM 14847 / LMG 12228 / 1C / PRS 101 / PAO1) OX=208964 GN=PA1047 PE=4 SV=1
PA2119	PA2119	Q9I1Z6	3	7.33879e+06	0	High	Peak Found	Putative enzymes	metabolic process	0	catalytic activity;metal ion binding	0	Alcohol dehydrogenase (Zn-dependent) OS=Pseudomonas aeruginosa (strain ATCC 15692 / DSM 22644 / CIP 104116 / JCM 14847 / LMG 12228 / 1C / PRS 101 / PAO1) OX=208964 GN=PA2119 PE=3 SV=1
PA4715	PA4715	Q9HV83	9	1.33469e+07	0	High	Peak Found	Putative enzymes	metabolic process	0	catalytic activity	0	Probable aminotransferase OS=Pseudomonas aeruginosa (strain ATCC 15692 / DSM 22644 / CIP 104116 / JCM 14847 / LMG 12228 / 1C / PRS 101 / PAO1) OX=208964 GN=PA4715 PE=1 SV=1
PA1821	PA1821	Q9I2S4	4	4.72426e+06	0	High	Not Found	Putative enzymes	metabolic process	0	catalytic activity	Biosynthesis of antibiotics; Biosynthesis of secondary metabolites; Limonene and pinene degradation; Propanoate metabolism; Tryptophan metabolism; Metabolic pathways; Valine, leucine and isoleucine degradation; Butanoate metabolism; Fatty acid degradation; Phenylalanine metabolism; Microbial metabolism in diverse environments; Benzoate degradation; Geraniol degradation; Aminobenzoate degradation;…	Probable enoyl-CoA hydratase/isomerase OS=Pseudomonas aeruginosa (strain ATCC 15692 / DSM 22644 / CIP 104116 / JCM 14847 / LMG 12228 / 1C / PRS 101 / PAO1) OX=208964 GN=PA1821 PE=3 SV=1
PA3817	PA3817	Q9HXI5	5	3389172	0	High	Peak Found	Putative enzymes	metabolic process	cytoplasm	catalytic activity;RNA binding	0	tRNA (cytidine/uridine-2'-O-)-methyltransferase TrmJ OS=Pseudomonas aeruginosa (strain ATCC 15692 / DSM 22644 / CIP 104116 / JCM 14847 / LMG 12228 / 1C / PRS 101 / PAO1) OX=208964 GN=trmJ PE=4 SV=1
PA3896	PA3896	Q9HXB7	4	4295176	0	High	Peak Found	Putative enzymes	metabolic process	cytosol	catalytic activity;nucleotide binding	Microbial metabolism in diverse environments; Metabolic pathways; Pentose phosphate pathway	Probable 2-hydroxyacid dehydrogenase OS=Pseudomonas aeruginosa (strain ATCC 15692 / DSM 22644 / CIP 104116 / JCM 14847 / LMG 12228 / 1C / PRS 101 / PAO1) OX=208964 GN=PA3896 PE=3 SV=1
PA2483	PA2483	Q9I0Z9	6	2267106	0	High	Not Found	Putative enzymes	metabolic process	cytosol	catalytic activity	0	Bac_luciferase domain-containing protein OS=Pseudomonas aeruginosa (strain ATCC 15692 / DSM 22644 / CIP 104116 / JCM 14847 / LMG 12228 / 1C / PRS 101 / PAO1) OX=208964 GN=PA2483 PE=4 SV=1
PA2828	PA2828	Q9I015	9	5673137	0	High	Peak Found	Putative enzymes	metabolic process	0	catalytic activity	Biosynthesis of antibiotics; 2-Oxocarboxylic acid metabolism; Metabolic pathways; Biosynthesis of amino acids; Valine, leucine and isoleucine biosynthesis; Arginine biosynthesis; Biosynthesis of secondary metabolites; Alanine, aspartate and glutamate metabolism	Probable aminotransferase OS=Pseudomonas aeruginosa (strain ATCC 15692 / DSM 22644 / CIP 104116 / JCM 14847 / LMG 12228 / 1C / PRS 101 / PAO1) OX=208964 GN=PA2828 PE=4 SV=1
PA5175	cysQ	Q9HU14	3	1.59366e+06	0	High	Not Found	Putative enzymes	metabolic process	membrane	metal ion binding	Microbial metabolism in diverse environments; Biosynthesis of antibiotics; Metabolic pathways; Sulfur metabolism	3'(2'),5'-bisphosphate nucleotidase CysQ OS=Pseudomonas aeruginosa (strain ATCC 15692 / DSM 22644 / CIP 104116 / JCM 14847 / LMG 12228 / 1C / PRS 101 / PAO1) OX=208964 GN=cysQ PE=3 SV=1
PA0562	PA0562	Q9I5X4	6	2.23878e+06	0	High	Not Found	Putative enzymes	metabolic process	0	catalytic activity	0	Probable hydrolase OS=Pseudomonas aeruginosa (strain ATCC 15692 / DSM 22644 / CIP 104116 / JCM 14847 / LMG 12228 / 1C / PRS 101 / PAO1) OX=208964 GN=PA0562 PE=4 SV=1
PA2352	PA2352	Q9I1C6	4	561831	0	High	Not Found	Putative enzymes	metabolic process	0	catalytic activity	Glycerophospholipid metabolism	Probable glycerophosphoryl diester phosphodiesterase OS=Pseudomonas aeruginosa (strain ATCC 15692 / DSM 22644 / CIP 104116 / JCM 14847 / LMG 12228 / 1C / PRS 101 / PAO1) OX=208964 GN=PA2352 PE=4 SV=1
PA5007	PA5007	Q9HUF8	3	1.73912e+06	0	High	Not Found	Putative enzymes	metabolic process	membrane	catalytic activity;nucleotide binding	0	Uncharacterized protein OS=Pseudomonas aeruginosa (strain ATCC 15692 / DSM 22644 / CIP 104116 / JCM 14847 / LMG 12228 / 1C / PRS 101 / PAO1) OX=208964 GN=PA5007 PE=4 SV=1
PA2199	PA2199	Q9I1R8	7	5.34692e+06	0	High	Not Found	Putative enzymes	metabolic process	0	catalytic activity;nucleotide binding	0	Probable dehydrogenase OS=Pseudomonas aeruginosa (strain ATCC 15692 / DSM 22644 / CIP 104116 / JCM 14847 / LMG 12228 / 1C / PRS 101 / PAO1) OX=208964 GN=PA2199 PE=4 SV=1
PA0657	PA0657	Q9I5R4	5	2.2989e+06	0	High	Not Found	Putative enzymes	0	0	nucleotide binding	0	Probable ATPase OS=Pseudomonas aeruginosa (strain ATCC 15692 / DSM 22644 / CIP 104116 / JCM 14847 / LMG 12228 / 1C / PRS 101 / PAO1) OX=208964 GN=PA0657 PE=4 SV=1
PA3659	PA3659	Q9HXY0	9	1.02074e+07	0	High	Peak Found	Putative enzymes	metabolic process	0	catalytic activity	Metabolic pathways; Microbial metabolism in diverse environments; Biosynthesis of amino acids; Lysine biosynthesis	Probable aminotransferase OS=Pseudomonas aeruginosa (strain ATCC 15692 / DSM 22644 / CIP 104116 / JCM 14847 / LMG 12228 / 1C / PRS 101 / PAO1) OX=208964 GN=PA3659 PE=4 SV=1
PA0623	PA0623	Q9I5S9	5	1.14313e+06	0	High	Not Found	Related to phage, transposon, or plasmid	0	0	0	0	Probable bacteriophage protein OS=Pseudomonas aeruginosa (strain ATCC 15692 / DSM 22644 / CIP 104116 / JCM 14847 / LMG 12228 / 1C / PRS 101 / PAO1) OX=208964 GN=PA0623 PE=4 SV=1
PA4944	hfq	Q9HUM0	4	15795284	0	High	Not Found	Transcription, RNA processing and degradation	regulation of biological process	0	RNA binding	RNA degradation; Quorum sensing	RNA-binding protein Hfq OS=Pseudomonas aeruginosa (strain ATCC 15692 / DSM 22644 / CIP 104116 / JCM 14847 / LMG 12228 / 1C / PRS 101 / PAO1) OX=208964 GN=hfq PE=1 SV=1
PA4742	truB	P72154	11	6.31916e+07	0	High	Peak Found	Transcription, RNA processing and degradation	metabolic process	mitochondrion	catalytic activity;RNA binding	0	tRNA pseudouridine synthase B OS=Pseudomonas aeruginosa (strain ATCC 15692 / DSM 22644 / CIP 104116 / JCM 14847 / LMG 12228 / 1C / PRS 101 / PAO1) OX=208964 GN=truB PE=3 SV=2
PA4720	trmA	Q9HV78	4	3.24025e+06	0	High	Peak Found	Transcription, RNA processing and degradation	metabolic process	0	catalytic activity	0	tRNA/tmRNA (uracil-C(5))-methyltransferase OS=Pseudomonas aeruginosa (strain ATCC 15692 / DSM 22644 / CIP 104116 / JCM 14847 / LMG 12228 / 1C / PRS 101 / PAO1) OX=208964 GN=trmA PE=3 SV=1
PA1294	rnd	Q9I450	9	9330825	0	High	Peak Found	Transcription, RNA processing and degradation	metabolic process	cytoplasm	catalytic activity;nucleotide binding	0	Ribonuclease D OS=Pseudomonas aeruginosa (strain ATCC 15692 / DSM 22644 / CIP 104116 / JCM 14847 / LMG 12228 / 1C / PRS 101 / PAO1) OX=208964 GN=rnd PE=3 SV=1
PA3861	rhl	Q9HXE5	10	1.4133e+07	0	High	Not Found	Transcription, RNA processing and degradation	metabolic process	cytoplasm;nucleus	catalytic activity;nucleotide binding;RNA binding	RNA degradation	ATP-dependent RNA helicase RhlB OS=Pseudomonas aeruginosa (strain ATCC 15692 / DSM 22644 / CIP 104116 / JCM 14847 / LMG 12228 / 1C / PRS 101 / PAO1) OX=208964 GN=rhlB PE=3 SV=1
PA3950	PA3950	Q9HX66	8	6.93023e+07	0	High	Not Found	Transcription, RNA processing and degradation	metabolic process	cytoplasm	catalytic activity;nucleotide binding	0	Probable ATP-dependent RNA helicase OS=Pseudomonas aeruginosa (strain ATCC 15692 / DSM 22644 / CIP 104116 / JCM 14847 / LMG 12228 / 1C / PRS 101 / PAO1) OX=208964 GN=PA3950 PE=3 SV=1
PA2795	PA2795	Q9I048	5	3514805	0	High	Not Found	Transcription, RNA processing and degradation	metabolic process	0	catalytic activity;nucleotide binding;RNA binding	0	tRNA-dihydrouridine(20/20a) synthase OS=Pseudomonas aeruginosa (strain ATCC 15692 / DSM 22644 / CIP 104116 / JCM 14847 / LMG 12228 / 1C / PRS 101 / PAO1) OX=208964 GN=dusA PE=3 SV=1
PA2957	PA2957	Q9HZP1	3	22195677	0	High	Peak Found	Transcriptional regulators	metabolic process;regulation of biological process	cytosol	DNA binding	0	Probable transcriptional regulator OS=Pseudomonas aeruginosa (strain ATCC 15692 / DSM 22644 / CIP 104116 / JCM 14847 / LMG 12228 / 1C / PRS 101 / PAO1) OX=208964 GN=PA2957 PE=4 SV=1
PA3815	iscR	Q9HXI7	3	5863983	0	High	Not Found	Transcriptional regulators	metabolic process;regulation of biological process	0	DNA binding;metal ion binding	0	HTH-type transcriptional regulator IscR OS=Pseudomonas aeruginosa (strain ATCC 15692 / DSM 22644 / CIP 104116 / JCM 14847 / LMG 12228 / 1C / PRS 101 / PAO1) OX=208964 GN=iscR PE=4 SV=1
PA3006	psrA	Q9HZJ9	4	4910897	0	High	Peak Found	Transcriptional regulators	metabolic process;regulation of biological process	cytosol	DNA binding	0	Transcriptional regulator PsrA OS=Pseudomonas aeruginosa (strain ATCC 15692 / DSM 22644 / CIP 104116 / JCM 14847 / LMG 12228 / 1C / PRS 101 / PAO1) OX=208964 GN=psrA PE=1 SV=1
PA2692	PA2692	Q9I0F0	3	1.23149e+06	0	High	Not Found	Transcriptional regulators	0	0	DNA binding	0	Probable transcriptional regulator OS=Pseudomonas aeruginosa (strain ATCC 15692 / DSM 22644 / CIP 104116 / JCM 14847 / LMG 12228 / 1C / PRS 101 / PAO1) OX=208964 GN=PA2692 PE=4 SV=1
PA1520	PA1520	Q9I3J3	6	1.06427e+06	0	High	Not Found	Transcriptional regulators	metabolic process;regulation of biological process	0	DNA binding	0	Probable transcriptional regulator OS=Pseudomonas aeruginosa (strain ATCC 15692 / DSM 22644 / CIP 104116 / JCM 14847 / LMG 12228 / 1C / PRS 101 / PAO1) OX=208964 GN=PA1520 PE=4 SV=1
PA1430	lasR	P25084	6	5254808	0	High	Not Found	Transcriptional regulators	metabolic process;regulation of biological process	0	DNA binding	Quorum sensing	Transcriptional activator protein LasR OS=Pseudomonas aeruginosa (strain ATCC 15692 / DSM 22644 / CIP 104116 / JCM 14847 / LMG 12228 / 1C / PRS 101 / PAO1) OX=208964 GN=lasR PE=1 SV=1
PA4057	nrdR	Q9HWX1	3	3.88877e+06	0	High	Peak Found	Transcriptional regulators	metabolic process;regulation of biological process	0	DNA binding;metal ion binding;nucleotide binding	0	Transcriptional repressor NrdR OS=Pseudomonas aeruginosa (strain ATCC 15692 / DSM 22644 / CIP 104116 / JCM 14847 / LMG 12228 / 1C / PRS 101 / PAO1) OX=208964 GN=nrdR PE=3 SV=1
PA5365	phoU	Q51547	5	2.82699e+06	0	High	Not Found	Transcriptional regulators	cellular component movement;cellular homeostasis;regulation of biological process;response to stimulus;transport	cytoplasm	protein binding	0	Phosphate-specific transport system accessory protein PhoU homolog OS=Pseudomonas aeruginosa (strain ATCC 15692 / DSM 22644 / CIP 104116 / JCM 14847 / LMG 12228 / 1C / PRS 101 / PAO1) OX=208964 GN=phoU PE=1 SV=1
PA3737	dsbC	G3XD17	4	26940042	0	High	Peak Found	Translation, post-translational modification, degradation	cellular homeostasis;regulation of biological process	0	0	0	Thiol:disulfide interchange protein OS=Pseudomonas aeruginosa (strain ATCC 15692 / DSM 22644 / CIP 104116 / JCM 14847 / LMG 12228 / 1C / PRS 101 / PAO1) OX=208964 GN=dsbC PE=3 SV=1
PA1642	selD	Q9I383	5	7.69578e+06	0	High	Not Found	Translation, post-translational modification, degradation	metabolic process	0	catalytic activity;metal ion binding;nucleotide binding	Selenocompound metabolism; Metabolic pathways	Selenide, water dikinase OS=Pseudomonas aeruginosa (strain ATCC 15692 / DSM 22644 / CIP 104116 / JCM 14847 / LMG 12228 / 1C / PRS 101 / PAO1) OX=208964 GN=selD PE=3 SV=1
PA4672	PA4672	Q9HVC3	3	5.64689e+06	0	High	Not Found	Translation, post-translational modification, degradation	0	cytoplasm	catalytic activity	0	Peptidyl-tRNA hydrolase OS=Pseudomonas aeruginosa (strain ATCC 15692 / DSM 22644 / CIP 104116 / JCM 14847 / LMG 12228 / 1C / PRS 101 / PAO1) OX=208964 GN=pth PE=1 SV=1
PA2725	PA2725	Q9I0B7	8	3.58796e+06	0	High	Peak Found	Translation, post-translational modification, degradation	0	0	catalytic activity;nucleotide binding	0	Probable chaperone OS=Pseudomonas aeruginosa (strain ATCC 15692 / DSM 22644 / CIP 104116 / JCM 14847 / LMG 12228 / 1C / PRS 101 / PAO1) OX=208964 GN=PA2725 PE=4 SV=1
PA4472	pmbA	Q9HVU9	7	8486632	0	High	Not Found	Translation, post-translational modification, degradation	metabolic process	0	catalytic activity	0	PmbA protein OS=Pseudomonas aeruginosa (strain ATCC 15692 / DSM 22644 / CIP 104116 / JCM 14847 / LMG 12228 / 1C / PRS 101 / PAO1) OX=208964 GN=pmbA PE=1 SV=1
PA3823	tgt	Q9HXH9	6	1.8235e+07	0	High	Peak Found	Translation, post-translational modification, degradation	metabolic process	cytoplasm	catalytic activity;metal ion binding	0	Queuine tRNA-ribosyltransferase OS=Pseudomonas aeruginosa (strain ATCC 15692 / DSM 22644 / CIP 104116 / JCM 14847 / LMG 12228 / 1C / PRS 101 / PAO1) OX=208964 GN=tgt PE=3 SV=1
PA0580	gcp	Q9I5V7	5	2.52315e+06	0	High	Peak Found	Translation, post-translational modification, degradation	metabolic process	cytoplasm	catalytic activity;metal ion binding	0	tRNA N6-adenosine threonylcarbamoyltransferase OS=Pseudomonas aeruginosa (strain ATCC 15692 / DSM 22644 / CIP 104116 / JCM 14847 / LMG 12228 / 1C / PRS 101 / PAO1) OX=208964 GN=tsaD PE=3 SV=1
PA4572	fklB	Q9HVL2	7	1.55663e+07	0	High	Not Found	Translation, post-translational modification, degradation	metabolic process	0	catalytic activity	0	Peptidyl-prolyl cis-trans isomerase OS=Pseudomonas aeruginosa (strain ATCC 15692 / DSM 22644 / CIP 104116 / JCM 14847 / LMG 12228 / 1C / PRS 101 / PAO1) OX=208964 GN=fklB PE=3 SV=1
PA5503	PA5503	Q9HT70	7	3.80926e+06	0	High	Peak Found	Transport of small molecules	transport	membrane	catalytic activity;nucleotide binding;transporter activity	ABC transporters	Methionine import ATP-binding protein MetN 2 OS=Pseudomonas aeruginosa (strain ATCC 15692 / DSM 22644 / CIP 104116 / JCM 14847 / LMG 12228 / 1C / PRS 101 / PAO1) OX=208964 GN=metN2 PE=3 SV=1
PA1207	kefB	Q9I4D1	4	12022295	0	High	Not Found	Transport of small molecules	transport	membrane	transporter activity	0	Glutathione-regulated potassium-efflux system protein KefB OS=Pseudomonas aeruginosa (strain ATCC 15692 / DSM 22644 / CIP 104116 / JCM 14847 / LMG 12228 / 1C / PRS 101 / PAO1) OX=208964 GN=kefB PE=3 SV=1
PA5518	PA5518	Q9HT55	5	1.83385e+06	0	High	Not Found	Transport of small molecules	transport	membrane	transporter activity	0	Probable potassium efflux transporter OS=Pseudomonas aeruginosa (strain ATCC 15692 / DSM 22644 / CIP 104116 / JCM 14847 / LMG 12228 / 1C / PRS 101 / PAO1) OX=208964 GN=PA5518 PE=3 SV=1
PA0913	mgtE	Q9I544	10	3.95281e+07	0	High	Peak Found	Transport of small molecules	metabolic process;transport	membrane	catalytic activity;metal ion binding;transporter activity	0	Magnesium transporter MgtE OS=Pseudomonas aeruginosa (strain ATCC 15692 / DSM 22644 / CIP 104116 / JCM 14847 / LMG 12228 / 1C / PRS 101 / PAO1) OX=208964 GN=mgtE PE=3 SV=1
PA2407	fpvC	Q9I174	5	4966578	0	High	Not Found	Transport of small molecules	transport	0	metal ion binding	ABC transporters	Probable adhesion protein OS=Pseudomonas aeruginosa (strain ATCC 15692 / DSM 22644 / CIP 104116 / JCM 14847 / LMG 12228 / 1C / PRS 101 / PAO1) OX=208964 GN=PA2407 PE=1 SV=1
PA5252	PA5252	Q9HTU2	12	32864018	0	High	Not Found	Transport of small molecules	0	0	catalytic activity;nucleotide binding	0	Probable ATP-binding component of ABC transporter OS=Pseudomonas aeruginosa (strain ATCC 15692 / DSM 22644 / CIP 104116 / JCM 14847 / LMG 12228 / 1C / PRS 101 / PAO1) OX=208964 GN=PA5252 PE=4 SV=1
PA1271	PA1271	Q9I473	9	2.49748e+06	0	High	Not Found	Transport of small molecules	transport	membrane	receptor activity;transporter activity	0	Probable tonB-dependent receptor OS=Pseudomonas aeruginosa (strain ATCC 15692 / DSM 22644 / CIP 104116 / JCM 14847 / LMG 12228 / 1C / PRS 101 / PAO1) OX=208964 GN=PA1271 PE=3 SV=1
PA4222	PA4222	Q9HWG7	13	2.21907e+07	0	High	Peak Found	Transport of small molecules	transport	membrane	catalytic activity;nucleotide binding;transporter activity	0	Probable ATP-binding component of ABC transporter OS=Pseudomonas aeruginosa (strain ATCC 15692 / DSM 22644 / CIP 104116 / JCM 14847 / LMG 12228 / 1C / PRS 101 / PAO1) OX=208964 GN=PA4222 PE=4 SV=1
PA4514	PA4514	G3XCY8	15	2.42715e+07	0	High	Peak Found	Transport of small molecules	transport	membrane	metal ion binding;receptor activity	0	Probable outer membrane receptor for iron transport OS=Pseudomonas aeruginosa (strain ATCC 15692 / DSM 22644 / CIP 104116 / JCM 14847 / LMG 12228 / 1C / PRS 101 / PAO1) OX=208964 GN=PA4514 PE=1 SV=1
PA0280	cysA	Q9I6L0	6	2.78582e+07	0	High	Peak Found	Transport of small molecules	metabolic process;transport	membrane	catalytic activity;nucleotide binding;transporter activity	ABC transporters; Sulfur metabolism	Sulfate/thiosulfate import ATP-binding protein CysA OS=Pseudomonas aeruginosa (strain ATCC 15692 / DSM 22644 / CIP 104116 / JCM 14847 / LMG 12228 / 1C / PRS 101 / PAO1) OX=208964 GN=cysA PE=3 SV=1
PA2390	pvdT	Q9I190	7	3.8987e+06	0	High	Not Found	Transport of small molecules	metabolic process;response to stimulus;transport	membrane	catalytic activity;nucleotide binding;transporter activity	ABC transporters	Macrolide export ATP-binding/permease protein MacB OS=Pseudomonas aeruginosa (strain ATCC 15692 / DSM 22644 / CIP 104116 / JCM 14847 / LMG 12228 / 1C / PRS 101 / PAO1) OX=208964 GN=macB PE=3 SV=1
PA4616	PA4616	Q9HVH5	6	2.17927e+07	0	High	Peak Found	Transport of small molecules	transport	0	0	0	Probable c4-dicarboxylate-binding protein OS=Pseudomonas aeruginosa (strain ATCC 15692 / DSM 22644 / CIP 104116 / JCM 14847 / LMG 12228 / 1C / PRS 101 / PAO1) OX=208964 GN=PA4616 PE=1 SV=1
PA3538	PA3538	Q9HY73	6	20893675	0	High	Peak Found	Transport of small molecules	transport	membrane	catalytic activity;nucleotide binding;transporter activity	ABC transporters	Probable ATP-binding component of ABC transporter OS=Pseudomonas aeruginosa (strain ATCC 15692 / DSM 22644 / CIP 104116 / JCM 14847 / LMG 12228 / 1C / PRS 101 / PAO1) OX=208964 GN=PA3538 PE=3 SV=1
PA4168	fpvB	Q9HWL3	4	5.25035e+06	0	High	Peak Found	Transport of small molecules	transport	membrane	metal ion binding;receptor activity	0	Second ferric pyoverdine receptor FpvB OS=Pseudomonas aeruginosa (strain ATCC 15692 / DSM 22644 / CIP 104116 / JCM 14847 / LMG 12228 / 1C / PRS 101 / PAO1) OX=208964 GN=fpvB PE=3 SV=1
PA4230	pchB	Q51507	7	12283634	0	High	Not Found	Transport of small molecules	metabolic process	0	catalytic activity	Biosynthesis of siderophore group nonribosomal peptides; Biosynthesis of secondary metabolites; Biosynthesis of antibiotics	Isochorismate pyruvate lyase OS=Pseudomonas aeruginosa (strain ATCC 15692 / DSM 22644 / CIP 104116 / JCM 14847 / LMG 12228 / 1C / PRS 101 / PAO1) OX=208964 GN=pchB PE=1 SV=2
PA1180	phoQ	Q9I4F8	5	5.44667e+06	0	High	Peak Found	Two-component regulatory systems	metabolic process;regulation of biological process;response to stimulus	membrane	catalytic activity;nucleotide binding;receptor activity;signal transducer activity	Two-component system; Cationic antimicrobial peptide (CAMP) resistance	Two-component sensor PhoQ OS=Pseudomonas aeruginosa (strain ATCC 15692 / DSM 22644 / CIP 104116 / JCM 14847 / LMG 12228 / 1C / PRS 101 / PAO1) OX=208964 GN=phoQ PE=4 SV=1
PA5199	amgS	Q9HTZ0	9	1.73946e+06	0	High	Not Found	Two-component regulatory systems	metabolic process;regulation of biological process;response to stimulus	membrane	catalytic activity;nucleotide binding;receptor activity;signal transducer activity	Two-component system	AmgS OS=Pseudomonas aeruginosa (strain ATCC 15692 / DSM 22644 / CIP 104116 / JCM 14847 / LMG 12228 / 1C / PRS 101 / PAO1) OX=208964 GN=amgS PE=4 SV=1
PA2798	PA2798	Q9I045	8	3.32225e+06	0	High	Not Found	Two-component regulatory systems	regulation of biological process;response to stimulus	0	catalytic activity	0	Probable two-component response regulator OS=Pseudomonas aeruginosa (strain ATCC 15692 / DSM 22644 / CIP 104116 / JCM 14847 / LMG 12228 / 1C / PRS 101 / PAO1) OX=208964 GN=PA2798 PE=1 SV=1
PA4725	cbrA	Q9HV74	3	980506	0	High	Peak Found	Two-component regulatory systems	metabolic process;regulation of biological process;response to stimulus;transport	membrane	catalytic activity;nucleotide binding;receptor activity;signal transducer activity;transporter activity	0	Two-component sensor CbrA OS=Pseudomonas aeruginosa (strain ATCC 15692 / DSM 22644 / CIP 104116 / JCM 14847 / LMG 12228 / 1C / PRS 101 / PAO1) OX=208964 GN=cbrA PE=4 SV=1
PA4726	cbrB	Q9HV73	9	1.9982e+07	0	High	Peak Found	Two-component regulatory systems	metabolic process;regulation of biological process;response to stimulus	0	catalytic activity;DNA binding;nucleotide binding;protein binding	0	Two-component response regulator CbrB OS=Pseudomonas aeruginosa (strain ATCC 15692 / DSM 22644 / CIP 104116 / JCM 14847 / LMG 12228 / 1C / PRS 101 / PAO1) OX=208964 GN=cbrB PE=4 SV=1
PA0928	gacS	G3XD98	8	5.4017e+06	0	High	Peak Found	Two-component regulatory systems	metabolic process;regulation of biological process;response to stimulus	membrane	catalytic activity;nucleotide binding;receptor activity;signal transducer activity	Two-component system	Histidine kinase OS=Pseudomonas aeruginosa (strain ATCC 15692 / DSM 22644 / CIP 104116 / JCM 14847 / LMG 12228 / 1C / PRS 101 / PAO1) OX=208964 GN=gacS PE=1 SV=1
PA5166	PA5166	Q9HU19	8	3.94158e+06	0	High	Not Found	Two-component regulatory systems	metabolic process;regulation of biological process;response to stimulus	0	DNA binding;nucleotide binding;protein binding	Two-component system	C4-dicarboxylate transport transcriptional regulatory protein DctD OS=Pseudomonas aeruginosa (strain ATCC 15692 / DSM 22644 / CIP 104116 / JCM 14847 / LMG 12228 / 1C / PRS 101 / PAO1) OX=208964 GN=dctD PE=3 SV=1
PA3974	ladS	Q9HX42	5	1.10089e+06	0	High	Not Found	Two-component regulatory systems	metabolic process;regulation of biological process;response to stimulus	membrane	catalytic activity;receptor activity;signal transducer activity	0	Lost Adherence Sensor, LadS OS=Pseudomonas aeruginosa (strain ATCC 15692 / DSM 22644 / CIP 104116 / JCM 14847 / LMG 12228 / 1C / PRS 101 / PAO1) OX=208964 GN=ladS PE=4 SV=1
